# Supplementary material for: Discovery of Novel STING Inhibitors Based on the Structure of the Mouse STING Agonist DMXAA
Source: Molecules. 2023 Mar 23;28(7):2906. doi: 10.3390/molecules28072906 (PMC10095708; doi:10.3390/molecules28072906)
Supplement: Supplementary file 1 [file molecules-28-02906-s001.zip]

Archive with 1 entries (1 files):
- molecules-2278643-supplementary.pdf
